# Supplementary material for: Causal relationships between sex hormone traits, lifestyle factors, and osteoporosis in men: A Mendelian randomization study
Source: PLoS One. 2022 Aug 4;17(8):e0271898. doi: 10.1371/journal.pone.0271898 (PMC9351993; doi:10.1371/journal.pone.0271898)
Supplement: S1 Data — (XLSX) [file pone.0271898.s002.xlsx]

## Sheet: SHBG
The characteristics of SNPs adopted as instrumental variables of exposures in SHBG.
SNP	other_allele.exposure	effect_allele.exposure	beta.exposure	se.exposure	eaf.exposure	pval.exposure
rs4333851	G	A	0.00843092	0.00158604	0.154379	1.3e-08
rs198384	G	A	0.00666481	0.00115892	0.550969	2.2e-08
rs36086195	C	T	0.017046	0.00115862	0.579078	2.3e-52
rs114165349	C	G	0.0898475	0.00382778	0.976837	1.1e-135
rs1883783	G	T	0.0064742	0.0011565	0.430169	3.2e-08
rs59708846	G	A	0.0192318	0.0021597	0.076212	1.3e-20
rs35067979	T	C	0.0162197	0.00233621	0.929278	1e-11
rs35526088	G	T	0.00653555	0.00117831	0.386048	2.7e-08
rs1730865	T	G	0.027531	0.0012117	0.345209	8e-127
rs140584594	G	A	0.0118261	0.00128287	0.269348	2.2e-21
rs72708162	G	T	0.0152127	0.00212113	0.078885	5.7e-14
rs2275560	A	G	0.00762452	0.00147322	0.744345	9.8e-09
rs12059956	A	G	0.00722397	0.00116308	0.582996	3.4e-10
rs78444298	A	G	0.0241031	0.00418629	0.980635	3.1e-11
rs17583875	G	A	0.0233937	0.00396062	0.021283	1.1e-09
rs7540115	A	C	0.00959907	0.00148607	0.818741	2.9e-11
rs10864086	A	C	0.0152958	0.00131671	0.25558	2.9e-32
rs2820441	A	C	0.0085977	0.00122867	0.317523	2.7e-13
rs2247213	A	G	0.0146905	0.00121814	0.670464	1.3e-36
rs1870927	T	A	0.00681855	0.00118167	0.620199	2.3e-08
rs144647926	G	A	0.0126113	0.00203263	0.087382	1.3e-10
rs907866	A	G	0.0079263	0.00115666	0.554985	1.3e-15
rs1260326	T	C	0.0411304	0.0011717	0.605695	1e-200
rs138529890	G	A	0.0241649	0.00306917	0.037816	1.1e-14
rs6736913	G	A	0.0303149	0.00396575	0.0212583	1.5e-14
rs6750410	G	A	0.0183024	0.00232322	0.934913	4.8e-16
rs3747647	G	C	0.00872515	0.00142325	0.218027	4e-10
rs2197771	T	G	0.00680426	0.00118778	0.368568	2.5e-09
rs17050272	G	A	0.00664821	0.00116439	0.409842	1.4e-10
rs13389219	C	T	0.0115226	0.00117194	0.393686	2.3e-26
rs72948115	T	C	0.0122306	0.00195689	0.905166	2.2e-10
rs8176526	T	C	0.00781783	0.00129417	0.729598	1.6e-10
rs4675682	C	T	0.00859051	0.0011511	0.539819	9.2e-16
rs4673528	T	C	0.00548871	0.00115661	0.556465	4.2e-08
rs62182125	A	G	0.00756129	0.00115601	0.448587	1.2e-12
rs12694450	C	T	0.00722401	0.00127015	0.324646	3e-10
rs2222018	A	C	0.0140449	0.00119916	0.351735	5.1e-31
rs62195072	T	C	0.00861773	0.00122596	0.324737	6.3e-14
rs10153800	G	A	0.00702017	0.00136105	0.230308	2.9e-08
rs17036326	A	G	0.0194341	0.00175801	0.121764	1.2e-26
rs6792725	A	G	0.0125964	0.00128836	0.694028	4.4e-26
rs2564923	G	A	0.00639104	0.00115986	0.442795	8.1e-11
rs13315174	A	G	0.00780161	0.0014023	0.784277	1.5e-10
rs687339	T	C	0.0249825	0.00137259	0.228467	5.3e-84
rs7623513	A	C	0.00966509	0.00172942	0.129343	6.7e-09
rs12696304	C	G	0.00771193	0.00130531	0.265614	9.9e-10
rs79287178	A	G	0.0413287	0.00344728	0.968196	9.6e-38
rs234051	G	A	0.00921532	0.00127618	0.284143	1.8e-15
rs7631981	A	G	0.00848225	0.00126559	0.696637	6.5e-13
rs35654957	C	T	0.00799753	0.00119564	0.629833	5.1e-13
rs13108218	G	A	0.0234327	0.00119281	0.382709	3.7e-96
rs11734408	A	G	0.00848765	0.00126387	0.293209	2.1e-13
rs1349852	A	C	0.0193075	0.00115949	0.475469	5.3e-69
rs28507491	G	A	0.0135448	0.00118662	0.375678	2e-31
rs7694379	A	G	0.0200418	0.00115922	0.567223	5.5e-71
rs6831352	C	T	0.0198883	0.00125107	0.302451	2.9e-58
rs7655064	C	T	0.00840693	0.00173545	0.874837	4e-08
rs10027275	C	G	0.0128226	0.00132275	0.258726	3.9e-26
rs72729610	G	A	0.00919762	0.0015444	0.833598	9.1e-11
rs36103835	C	T	0.00848311	0.0013321	0.249222	1.5e-10
rs78890745	G	A	0.0136981	0.00185534	0.108873	6.2e-14
rs11732763	G	A	0.0113246	0.00186853	0.105697	1.9e-10
rs29681	C	T	0.00946255	0.00177658	0.877348	4e-08
rs10069690	T	C	0.00704007	0.00131686	0.741932	3.6e-08
rs7735249	G	C	0.0198982	0.00183009	0.887181	4.9e-31
rs40270	C	A	0.014287	0.0013743	0.227884	4e-26
rs79354983	G	A	0.0164801	0.00196346	0.904852	2.5e-21
rs2216707	T	C	0.00848634	0.00153687	0.829004	9.9e-11
rs34651	C	T	0.0117095	0.00212785	0.91937	6.5e-09
rs11739158	C	T	0.00816741	0.0011675	0.42789	1.7e-13
rs6595447	C	T	0.0103563	0.0014667	0.80729	1.2e-12
rs2106854	C	T	0.00913689	0.001483	0.18674	1.4e-09
rs329122	A	G	0.00840037	0.00117073	0.580637	1.5e-14
rs11743810	C	T	0.00813863	0.0011624	0.560015	3.6e-11
rs2431752	G	A	0.010967	0.00187398	0.106297	7.5e-10
rs55646464	T	G	0.0087216	0.00125938	0.699725	1.3e-11
rs9379084	A	G	0.0161934	0.00186232	0.884644	1.8e-20
rs62394490	A	T	0.00937404	0.00118371	0.405022	4.8e-18
rs9266184	G	T	0.0114334	0.00127145	0.681894	5.6e-21
rs111643014	G	A	0.0281302	0.00353308	0.027617	5.2e-15
rs11751920	G	C	0.0282879	0.00396393	0.021809	3.1e-12
rs4714001	A	G	0.00612248	0.00120281	0.360395	2.5e-08
rs6939861	A	G	0.0107467	0.00133011	0.738132	2.5e-16
rs4715316	C	T	0.0086868	0.00121063	0.644389	4.4e-16
rs17185536	C	T	0.0068162	0.00135043	0.244255	3.2e-09
rs1890426	T	C	0.00726876	0.00117979	0.401171	1.8e-09
rs58321169	T	C	0.00889266	0.00131025	0.734219	1.3e-10
rs6900473	G	A	0.00980823	0.00124776	0.311931	4.8e-16
rs501470	T	G	0.0166798	0.00115857	0.475454	3.4e-55
rs62442919	G	A	0.00798518	0.00120303	0.381921	5.4e-13
rs2106727	A	G	0.00596459	0.00119907	0.636784	2.8e-08
rs7780562	A	C	0.00832261	0.00143636	0.793536	3e-09
rs860262	C	A	0.0107	0.00115192	0.502006	3.1e-23
rs7808613	G	C	0.00795395	0.00134701	0.755349	1.4e-09
rs1799831	T	C	0.00955507	0.0015861	0.843337	4.5e-09
rs73109480	C	T	0.0149008	0.00224695	0.071318	1.6e-12
rs6965401	A	G	0.0149991	0.0023681	0.93644	9e-10
rs12536766	G	T	0.00667579	0.00117012	0.569649	5.9e-09
rs17145750	C	T	0.0127519	0.00156638	0.161046	1.4e-16
rs1229492	C	T	0.0110051	0.00130807	0.268477	1.2e-18
rs445	T	C	0.013387	0.00196676	0.905333	7.9e-12
rs6950023	T	G	0.0304737	0.00147933	0.814365	2.1e-101
rs1859690	A	G	0.0133978	0.00230589	0.066921	9.5e-10
rs12705095	T	G	0.0175266	0.0014928	0.182122	2.8e-35
rs187437	A	G	0.00874615	0.00116118	0.546999	3.2e-17
rs157935	T	G	0.0124201	0.00125705	0.303547	5e-27
rs3812275	A	C	0.00670456	0.00117442	0.402978	9.6e-09
rs34372369	G	A	0.0211673	0.00259863	0.051826	1.8e-14
rs4725944	G	C	0.00906686	0.00118291	0.390116	2.3e-15
rs114949263	T	C	0.0167582	0.00183634	0.111399	9.1e-23
rs4841133	A	G	0.022721	0.0020078	0.908688	5.6e-36
rs13280055	A	G	0.0082013	0.00172955	0.866124	3.8e-08
rs876435	A	G	0.0073315	0.00118524	0.40959	8.9e-12
rs12543287	G	C	0.010448	0.001202	0.370871	2.9e-21
rs10107182	C	T	0.0130067	0.00122072	0.663166	1.1e-27
rs75349541	T	C	0.00868831	0.00170324	0.867294	2e-08
rs11994858	A	G	0.0114904	0.00121507	0.65405	4.4e-23
rs2721195	C	T	0.0110375	0.00116016	0.474801	7.5e-24
rs1567353	G	C	0.00735198	0.00125704	0.692873	4.6e-09
rs10116426	A	C	0.00808468	0.0011696	0.431749	9.2e-13
rs820503	A	C	0.0107083	0.00167631	0.86252	2.9e-11
rs35234337	T	C	0.00699689	0.00132507	0.74254	4.5e-08
rs10868080	A	T	0.0208344	0.00131966	0.255539	9.5e-63
rs56237852	A	C	0.00849029	0.00151901	0.826083	1e-08
rs62580766	C	T	0.00970827	0.00150047	0.182111	1.6e-11
rs1570516	C	T	0.00705705	0.00136412	0.766289	2.1e-08
rs9697210	A	G	0.0179883	0.00164131	0.854799	5e-31
rs3780190	A	G	0.0119886	0.00116205	0.544944	1.5e-25
rs79717793	A	G	0.0233973	0.0015819	0.844975	4.8e-58
rs3781085	G	T	0.00574707	0.00116035	0.585423	3.6e-09
rs3006593	G	C	0.00681193	0.00117757	0.3799	2.7e-09
rs34390319	T	C	0.0147966	0.00192095	0.100027	2.2e-13
rs10822153	C	A	0.0628103	0.00114555	0.471725	1e-200
rs6480299	G	C	0.0105682	0.00121782	0.330304	5e-18
rs1782652	A	T	0.0124802	0.00119398	0.6193	2.7e-28
rs2259305	A	G	0.0124841	0.00114494	0.523013	8.3e-28
rs856534	G	A	0.0105641	0.001174	0.386748	1.3e-22
rs3927496	T	A	0.0100264	0.00115193	0.572123	1.4e-19
rs7096937	C	T	0.00855283	0.00129514	0.268636	1.4e-12
rs17747324	C	T	0.00801034	0.00136678	0.772158	5.6e-10
rs11601507	C	A	0.0154918	0.00224611	0.06915	6.5e-12
rs1037169	C	T	0.00989768	0.00124811	0.312793	4e-16
rs62618693	C	T	0.01672	0.00276316	0.045562	7.9e-11
rs12364060	C	T	0.00755351	0.00136038	0.237234	1.8e-08
rs143709973	C	A	0.0132107	0.00280059	0.954565	3.6e-08
rs174528	C	T	0.00773394	0.00119062	0.619906	4e-11
rs2277283	T	C	0.00777761	0.00125636	0.317461	1.2e-09
rs12797706	G	A	0.0131577	0.00137492	0.234633	1.4e-22
rs4988308	A	G	0.00566459	0.00116829	0.556619	4.7e-08
rs631695	G	T	0.0179332	0.00116821	0.417596	2e-61
rs10895277	G	A	0.00987439	0.0012208	0.659223	1.3e-17
rs665731	C	T	0.00844366	0.00148322	0.190145	2.6e-09
rs2156805	A	G	0.00570211	0.00116025	0.50812	4.4e-08
rs56196860	C	A	0.0252378	0.00329479	0.0315	2.3e-15
rs76895963	T	G	0.0662234	0.00443863	0.020872	1.9e-55
rs3782735	G	A	0.00707287	0.00120318	0.599602	2.5e-09
rs4762755	C	T	0.00737297	0.00117882	0.569864	5.1e-11
rs1871395	G	A	0.0323016	0.00160295	0.84819	2.7e-100
rs10083137	G	A	0.020164	0.00315286	0.965467	9.2e-14
rs75130744	C	G	0.029453	0.00223609	0.928426	3e-44
rs864899	G	A	0.00921874	0.00117865	0.415822	1.9e-17
rs12818938	G	T	0.0083449	0.00156016	0.832236	1.1e-08
rs540730	C	T	0.0181991	0.00133604	0.245622	1.9e-48
rs1351394	C	T	0.00790807	0.00115316	0.490619	4.1e-11
rs61929307	T	G	0.00709293	0.00121579	0.340757	2e-08
rs11111274	A	G	0.00783764	0.00129822	0.262632	1.3e-10
rs7314285	T	G	0.0307382	0.00228	0.068503	4.2e-50
rs9738226	A	G	0.0193061	0.00118999	0.622591	7.8e-61
rs41284816	G	T	0.0220687	0.0043299	0.019019	5.5e-09
rs116338429	C	T	0.00960435	0.00162029	0.170754	2.4e-11
rs75170914	C	T	0.012514	0.0013221	0.255255	5.1e-26
rs11621792	T	C	0.0127693	0.00116447	0.546324	2e-28
rs72683923	T	C	0.0290782	0.00415979	0.019684	6.3e-15
rs2239222	A	G	0.0115094	0.00121943	0.34961	8.8e-20
rs13379043	T	C	0.00793506	0.00131186	0.279975	2.9e-11
rs1005421	T	C	0.00601505	0.00117883	0.584769	7.2e-09
rs28929474	C	T	0.133014	0.00414096	0.019831	1e-200
rs3742366	T	C	0.00943885	0.00121782	0.345841	3.6e-17
rs45490496	T	A	0.00861767	0.00119113	0.386942	2.4e-14
rs28562483	T	G	0.0100557	0.00174476	0.871661	3.4e-08
rs8038032	A	G	0.00955295	0.00123578	0.322482	6.6e-16
rs7175361	G	A	0.00948886	0.00158278	0.158156	3.4e-09
rs139974673	C	T	0.0783027	0.00368625	0.974734	4.6e-110
rs149624078	T	C	0.0960244	0.00509707	0.986262	1e-91
rs8030357	T	G	0.0102554	0.00128362	0.284617	9.3e-17
rs62012358	A	G	0.00822998	0.00123155	0.335073	1.7e-13
rs56187480	A	G	0.0137642	0.00121634	0.655443	1.2e-33
rs8038465	C	T	0.00660829	0.00116894	0.424956	4.6e-10
rs72753908	T	C	0.0125302	0.00220582	0.925278	1.9e-09
rs11856926	A	G	0.0113684	0.00116766	0.551147	1.1e-24
rs56332871	C	A	0.0306681	0.00130304	0.272024	6e-140
rs36108764	A	G	0.00935314	0.00146063	0.804956	1.7e-11
rs55962409	A	C	0.00725184	0.0012765	0.707238	1.8e-09
rs12928099	C	A	0.00882643	0.00127234	0.294775	7.2e-13
rs2288004	C	G	0.0090496	0.00119129	0.619179	3.4e-16
rs246192	C	G	0.00798652	0.00116219	0.480488	9.8e-14
rs34006916	A	G	0.0180982	0.00255963	0.945413	7.2e-12
rs28650012	C	G	0.00798609	0.00129643	0.271053	4.5e-11
rs4782568	C	G	0.0165289	0.00116805	0.451547	7e-49
rs11641834	T	C	0.0104909	0.00117479	0.568022	9.2e-22
rs904801	G	A	0.0109164	0.00130836	0.269786	1.5e-18
rs2287322	A	G	0.0178425	0.00133411	0.222922	3e-42
rs1799941	G	A	0.119776	0.00126965	0.261175	1e-200
rs8066941	G	T	0.0156841	0.00130626	0.761367	7.7e-33
rs17669311	A	G	0.0098195	0.00115344	0.611259	4.4e-18
rs12950562	C	T	0.0120878	0.00114372	0.614013	1.6e-28
rs2905801	C	T	0.0129441	0.00121722	0.705069	1.2e-28
rs11867902	A	G	0.0216951	0.00346977	0.973532	2.3e-10
rs591939	G	A	0.00722935	0.00128814	0.750939	8.7e-09
rs11655704	T	C	0.0299786	0.00119384	0.314833	1.5e-147
rs1991401	A	G	0.00661387	0.00120531	0.312867	9.9e-09
rs1801689	C	A	0.0336916	0.00326642	0.97016	6.2e-25
rs9914426	C	G	0.00860949	0.0011148	0.538584	1.2e-14
rs7210574	T	C	0.010489	0.00118589	0.329026	2.3e-20
rs36013981	G	A	0.00646497	0.00113932	0.60381	8.2e-11
rs55855238	T	C	0.00830085	0.00121529	0.648534	3e-14
rs10871794	G	A	0.00703267	0.00126805	0.697264	6e-09
rs12454712	T	C	0.00847051	0.00119526	0.376814	1.2e-13
rs1788641	G	A	0.00837022	0.00125332	0.687572	8e-12
rs62134282	C	T	0.00658291	0.00115923	0.500135	5.8e-10
rs1640267	T	C	0.0167988	0.00127883	0.285542	1.9e-45
rs11539938	T	C	0.0115293	0.00121639	0.420975	3.4e-19
rs60018147	A	G	0.0127103	0.00185653	0.121032	1.5e-12
rs10411958	T	C	0.00680942	0.00116133	0.532552	2.2e-09
rs10421262	G	T	0.0106829	0.00118413	0.575879	9.3e-24
rs202200760	G	C	0.0706847	0.00326729	0.03861	5e-112
rs35824797	T	C	0.0120116	0.00214999	0.921522	1e-11
rs67527887	C	T	0.00854278	0.0012512	0.513011	2e-14
rs45512696	C	T	0.0206662	0.00152256	0.174448	9.8e-47
rs11666245	A	G	0.0170675	0.00271871	0.952689	1e-11
rs190712692	G	A	0.0173116	0.00264758	0.053563	8.6e-12
rs34255979	C	T	0.0278929	0.00178554	0.119498	2.7e-63
rs111981233	T	G	0.0251937	0.00213394	0.078984	7.7e-36
rs4077285	C	G	0.0118493	0.00199368	0.906191	1.7e-08
rs144794875	A	G	0.00936103	0.00167226	0.145348	2.8e-09
rs13042148	T	C	0.0134701	0.00159892	0.843925	5.6e-20
rs4812336	G	A	0.00825083	0.00125948	0.30267	5.7e-12
rs3795128	T	C	0.0103891	0.00116219	0.483666	1.7e-23
rs3746575	C	G	0.0172653	0.00120445	0.596862	4.7e-49
rs4809604	G	T	0.0067324	0.00117824	0.574004	1.7e-09
rs78319058	C	T	0.0251439	0.00393177	0.022177	2.3e-11
rs73909848	A	G	0.0164945	0.00223529	0.072668	2.5e-14
rs1058319	C	T	0.00965271	0.00173574	0.134994	9e-10
rs2234694	C	A	0.0138316	0.00282423	0.955743	8.9e-09
rs2238799	A	G	0.00539658	0.00119262	0.389549	9.9e-09
rs6005840	G	A	0.0162981	0.00123347	0.327301	1.5e-40
rs5749082	A	T	0.0092374	0.00127189	0.292745	8.7e-15
rs7286550	A	G	0.00656192	0.00126313	0.701119	2.5e-09
rs738409	C	G	0.0294479	0.00140378	0.216212	3.4e-98
rs112352679	C	T	0.00937484	0.00148416	0.810058	2.1e-11

## Sheet: TT
The characteristics of SNPs adopted as instrumental variables of exposures in TT.
SNP	other_allele.exposure	effect_allele.exposure	beta.exposure	se.exposure	eaf.exposure	pval.exposure
rs36086195	C	T	0.0188837	0.00306234	0.579073	1.7e-09
rs114165349	C	G	0.147891	0.0101428	0.976894	6.7e-51
rs3768321	T	G	0.0308558	0.00381916	0.803158	5.4e-15
rs9970140	A	G	0.0401518	0.00572931	0.075972	6.8e-12
rs6676846	G	A	0.0296264	0.00375474	0.794322	1.2e-15
rs12406721	G	T	0.0332823	0.00320642	0.342777	2.3e-28
rs267733	G	A	0.0228514	0.00411881	0.838673	1.8e-08
rs34702488	T	A	0.0258822	0.00400889	0.1757	1.7e-11
rs12125882	T	A	0.0168277	0.00306844	0.579284	3.7e-08
rs35737316	C	T	0.036313	0.0035325	0.245754	3.5e-27
rs10864086	A	C	0.02166	0.00348205	0.255552	5.3e-11
rs12470971	G	A	0.0170308	0.00319711	0.337652	2.6e-08
rs11096640	A	C	0.0174617	0.00302879	0.515157	6.4e-10
rs1260326	T	C	0.06159	0.00309288	0.604817	2.7e-91
rs6736913	G	A	0.0619186	0.0104941	0.0211619	1.2e-08
rs12614829	C	T	0.0302107	0.003752	0.20749	6.1e-17
rs2540945	A	G	0.0175945	0.00313361	0.362624	8e-09
rs6750410	G	A	0.0420059	0.00612824	0.934786	5.2e-12
rs10192634	C	T	0.0231899	0.00342129	0.268904	2e-11
rs2551641	T	C	0.0215672	0.00387882	0.188576	7.2e-09
rs2012736	A	C	0.0481941	0.00553618	0.917557	5.1e-19
rs6792725	A	G	0.0189371	0.00338916	0.693703	3.2e-09
rs7610366	C	T	0.0211166	0.00340907	0.725738	2.2e-11
rs112765699	G	A	0.0747999	0.0129333	0.014544	2.2e-08
rs55869022	G	C	0.0267278	0.0045376	0.867573	2e-09
rs34040779	C	T	0.0335641	0.00589931	0.924496	5.3e-09
rs645040	T	G	0.0432646	0.00361947	0.226764	1.5e-35
rs6766859	C	T	0.0305299	0.00315619	0.628408	1e-21
rs61762319	A	G	0.0607202	0.00902661	0.029056	1.4e-11
rs59194935	G	A	0.0200183	0.00307163	0.432021	3.7e-11
rs13074711	C	T	0.0280018	0.00476863	0.884275	3e-09
rs13108218	G	A	0.0348455	0.003148	0.383168	1.9e-29
rs7679843	C	G	0.0433159	0.00532137	0.094668	1.2e-17
rs7696472	G	A	0.0382386	0.00303604	0.475511	1.5e-39
rs10028954	T	C	0.0187935	0.00307077	0.585084	2.6e-09
rs1441911	T	G	0.0215233	0.00367546	0.783231	5.9e-09
rs11735092	C	T	0.0371495	0.00306222	0.562334	9.3e-35
rs1154401	C	G	0.028057	0.00320052	0.337803	2.9e-18
rs201814405	T	A	0.0335822	0.00468591	0.152117	3.5e-13
rs11099675	C	T	0.021099	0.00353039	0.247885	8.8e-10
rs60701	T	C	0.0188023	0.00347429	0.256718	4.3e-08
rs7735249	G	C	0.0284808	0.00482121	0.887157	1.8e-09
rs40270	C	A	0.0219284	0.00361751	0.227867	2.4e-09
rs112530420	T	C	0.0257234	0.00412155	0.165876	5.3e-10
rs329122	A	G	0.017745	0.00308364	0.580823	2.9e-09
rs6870458	G	T	0.0229601	0.00304977	0.548814	4.1e-13
rs1349359	G	A	0.0173028	0.00307457	0.438131	2.1e-08
rs9461224	G	T	0.0180325	0.00310081	0.397066	4e-10
rs543504257	C	A	0.0238455	0.00344803	0.505796	1.3e-11
rs6939861	A	G	0.0250047	0.00349489	0.738205	1.7e-12
rs62415384	C	G	0.0162801	0.00315983	0.548166	2.6e-08
rs1933801	C	T	0.0375388	0.00324552	0.678113	7.8e-33
rs9383605	T	A	0.0190165	0.003357	0.704796	2.4e-09
rs7773995	T	C	0.0235835	0.00406022	0.831394	1.2e-09
rs9986829	G	A	0.0413601	0.00304626	0.506753	5.2e-45
rs1708302	C	T	0.0182046	0.00303379	0.501833	2.6e-09
rs10279715	G	A	0.0183219	0.00305481	0.537868	9.9e-10
rs1229498	G	T	0.0189866	0.0034435	0.277661	6.5e-09
rs7015	A	G	0.0558943	0.00390089	0.814541	7.6e-49
rs11772470	G	A	0.0301631	0.00428686	0.148264	7.7e-14
rs4841133	A	G	0.0311367	0.00528699	0.908811	8.9e-10
rs7835492	T	C	0.0245564	0.00430254	0.146785	1.1e-09
rs4871844	T	C	0.0165429	0.00322527	0.343797	3.1e-08
rs10958704	G	A	0.0200814	0.00309535	0.597854	2.7e-11
rs12543287	G	C	0.019905	0.00316601	0.370868	9.8e-11
rs7844586	T	C	0.0200617	0.00353161	0.75114	1.1e-08
rs55867305	A	G	0.0326321	0.00348264	0.748668	1.8e-21
rs7824394	A	C	0.0238511	0.00317195	0.640633	1.2e-13
rs76767219	C	A	0.0548531	0.00828491	0.034643	2.1e-12
rs34955534	A	G	0.041577	0.00521319	0.900187	4.1e-16
rs7828742	G	A	0.0167984	0.00311604	0.40021	2.5e-08
rs2721195	C	T	0.020374	0.00305412	0.475039	7.5e-11
rs12336359	G	C	0.0186014	0.00311151	0.405711	1.7e-09
rs112107457	C	T	0.0288655	0.00450749	0.132348	1e-10
rs3808869	A	C	0.0166154	0.00304704	0.520884	5.4e-09
rs199950405	G	C	0.0194992	0.00365094	0.258883	4.2e-08
rs10868080	A	T	0.0358052	0.00347395	0.255477	1.2e-27
rs2090409	A	C	0.0257758	0.00327742	0.684309	2.2e-16
rs10982192	C	T	0.0238068	0.00367275	0.221683	6.3e-11
rs13289095	T	G	0.0206541	0.00431825	0.85476	4e-08
rs35182096	T	C	0.023075	0.0035051	0.255606	1.3e-10
rs79717793	A	G	0.0493115	0.00418913	0.845344	9.1e-36
rs77044968	T	C	0.0371362	0.00632858	0.060912	2.3e-09
rs34131245	A	C	0.0295835	0.00520729	0.906059	3.3e-08
rs7912521	T	C	0.0492378	0.00306805	0.415103	2.6e-61
rs2862954	T	C	0.0182502	0.00301947	0.500033	5.8e-09
rs7915430	G	T	0.0254373	0.00377253	0.797843	2.3e-12
rs2957683	G	C	0.016475	0.00304615	0.527665	5.9e-09
rs4757142	A	G	0.0178616	0.00313303	0.39051	6.4e-09
rs10832570	G	A	0.0251653	0.00311538	0.61208	1.8e-16
rs1994721	A	G	0.0492752	0.00428355	0.851956	1.9e-32
rs145843487	C	G	0.0755624	0.0112316	0.980824	3.9e-12
rs11607114	G	C	0.0252391	0.00420082	0.844464	4.2e-10
rs10750766	A	C	0.0220518	0.00335181	0.289046	1.6e-11
rs631695	G	T	0.0242925	0.0030715	0.417494	7.2e-17
rs12787293	A	G	0.0199201	0.00304588	0.458136	8e-11
rs12796488	A	C	0.0412399	0.00397471	0.823186	2e-26
rs4754839	G	A	0.0179961	0.00315709	0.562324	1.1e-08
rs10892924	A	T	0.0316012	0.0030857	0.567815	7.6e-26
rs618888	G	T	0.0231623	0.00333833	0.283341	1.3e-12
rs56196860	C	A	0.300859	0.00867455	0.031501	1e-200
rs73079476	C	A	0.0544901	0.00423097	0.848729	4.2e-40
rs12320328	G	A	0.0431479	0.00546737	0.915447	2.3e-16
rs540730	C	T	0.030322	0.00352011	0.245025	3.7e-19
rs2583948	G	A	0.0349086	0.005129	0.902954	3e-11
rs7314285	T	G	0.0389623	0.00601637	0.06832	8.8e-12
rs3809272	A	G	0.0195579	0.00329879	0.697024	3.9e-10
rs12810788	A	G	0.0247636	0.00386574	0.201167	1.5e-10
rs2393775	G	A	0.0263801	0.00313338	0.622735	2.7e-17
rs6486542	T	C	0.0212154	0.00308276	0.570103	1.3e-11
rs7997628	T	A	0.0172862	0.0032003	0.350074	2.8e-08
rs2038695	A	C	0.0209761	0.00308657	0.449499	1.1e-12
rs3742223	C	T	0.0299981	0.00521224	0.903519	2.8e-10
rs11621792	T	C	0.0176248	0.00306678	0.546261	6.7e-09
rs2239222	A	G	0.0206562	0.00320973	0.349182	1.8e-10
rs72721770	C	G	0.0191253	0.00319571	0.651793	1e-09
rs1812755	C	T	0.0257744	0.00384611	0.799852	1.5e-11
rs28929474	C	T	0.221657	0.0108846	0.019899	1.2e-95
rs17580	T	A	0.048637	0.00709151	0.048248	1.6e-12
rs7143218	A	C	0.0246549	0.00342672	0.269131	4.9e-14
rs45490496	T	A	0.0207827	0.00313742	0.386594	2.6e-11
rs55707100	T	C	0.110844	0.00969313	0.974801	1.8e-33
rs79391862	C	A	0.157273	0.0132399	0.986175	5.6e-38
rs12910403	C	G	0.0182335	0.0031656	0.633944	2.3e-08
rs7182912	T	G	0.020973	0.00388981	0.808596	3.9e-09
rs7166920	G	A	0.0196875	0.00306215	0.500636	1.1e-10
rs56332871	C	A	0.0472832	0.00342889	0.272347	1.7e-47
rs841194	A	G	0.0271929	0.00401955	0.822098	6.7e-11
rs12445820	C	G	0.0247469	0.00427999	0.148449	8e-09
rs2764772	T	A	0.031954	0.00322431	0.334227	2.5e-24
rs1421085	C	T	0.0215477	0.00309385	0.594668	1.2e-11
rs42945	G	A	0.0162178	0.00305967	0.488387	4.3e-08
rs4782568	C	G	0.0247859	0.00306931	0.45174	7.9e-17
rs12926107	G	A	0.0243727	0.00305993	0.541549	7.1e-16
rs4525526	T	C	0.0334533	0.00363326	0.218855	2.5e-20
rs1799941	G	A	0.196601	0.00343697	0.260921	1e-200
rs2905801	C	T	0.02876	0.00329489	0.705531	3.6e-19
rs650558	T	C	0.0215805	0.00348504	0.751635	1.6e-10
rs62062271	T	C	0.0305695	0.00358661	0.228197	5.4e-18
rs28394864	A	G	0.0529464	0.00303208	0.539415	1.5e-72
rs2306216	G	A	0.0266929	0.00403566	0.167691	9.2e-12
rs7216664	A	G	0.0194532	0.00319187	0.36194	2.4e-10
rs62076019	T	G	0.0156391	0.00307824	0.601395	4.1e-08
rs2668776	T	C	0.0228009	0.00305509	0.469033	6.8e-14
rs1624295	G	A	0.0328259	0.00334255	0.292888	7.2e-24
rs8107967	A	G	0.0186513	0.00306548	0.567574	1.7e-10
rs10421262	G	T	0.02094	0.00312149	0.575827	1.7e-12
rs202200760	G	C	0.120055	0.00859412	0.038698	8.6e-48
rs35824797	T	C	0.0440261	0.00565949	0.92145	1.7e-15
rs34851490	A	G	0.0476696	0.00476235	0.116265	1.8e-23
rs11671304	T	C	0.0164771	0.00324997	0.329113	4.4e-08
rs6073431	C	T	0.0309435	0.00310364	0.530809	5e-24
rs1058319	C	T	0.024331	0.00455942	0.135213	1.5e-08
rs575146	A	G	0.017733	0.00324283	0.398125	1.1e-08
rs1033667	C	T	0.0234566	0.00331811	0.300279	9.3e-13
rs738409	C	G	0.0512185	0.00368892	0.21641	4.3e-43
rs11703376	C	T	0.0342623	0.00344371	0.269773	2.7e-23

## Sheet: FT
The characteristics of SNPs adopted as instrumental variables of exposures in FT.
SNP	other_allele.exposure	effect_allele.exposure	beta.exposure	se.exposure	eaf.exposure	pval.exposure
rs72664935	T	C	0.0186769	0.00309656	0.575433	1.7e-09
rs71519251	G	A	0.0240397	0.00414069	0.166865	1.5e-09
rs35737316	C	T	0.0402393	0.00354903	0.24569	4.7e-32
rs13028479	T	G	0.0308994	0.00307167	0.44649	2.7e-24
rs6729954	A	T	0.0189552	0.00309055	0.434768	3.3e-10
rs829593	A	G	0.0177819	0.00327962	0.686892	1.5e-08
rs2438086	A	G	0.0218279	0.00307572	0.57583	6.9e-13
rs6718154	C	T	0.0322455	0.00340933	0.274755	1.2e-22
rs2011425	G	T	0.0502524	0.00565644	0.920385	6.4e-20
rs1112195	A	G	0.0182475	0.00306001	0.495419	4.7e-10
rs9824196	G	T	0.025986	0.00339312	0.720896	4.1e-16
rs3821866	C	G	0.0221282	0.00314756	0.62174	4.1e-14
rs13065463	A	G	0.0320519	0.0045199	0.869148	8.8e-13
rs10510939	T	C	0.0173999	0.00315755	0.374557	1.6e-08
rs34040779	C	T	0.0348252	0.00591069	0.924329	2.2e-09
rs4678408	A	G	0.0261471	0.00317332	0.62996	7.6e-17
rs61762319	A	G	0.0499764	0.00903644	0.029142	2.7e-08
rs7679843	C	G	0.0501614	0.00533198	0.094982	3.8e-22
rs4274916	T	C	0.0174588	0.00304809	0.54198	3.2e-09
rs17254118	T	C	0.109118	0.0111725	0.981103	5.1e-24
rs72774885	T	C	0.0268849	0.00417447	0.165788	3.5e-10
rs3733897	G	A	0.0250318	0.00445982	0.866116	3.8e-09
rs950716	G	A	0.0336833	0.00442472	0.862619	3.1e-14
rs2961853	T	C	0.0191152	0.00305362	0.468671	3.2e-10
rs34192788	A	T	0.0198155	0.00332811	0.690326	4.2e-09
rs79310511	A	G	0.0433605	0.00717031	0.048138	6.5e-10
rs204995	G	A	0.0272612	0.00345619	0.736056	3.2e-13
rs11751920	C	G	0.0605865	0.0104533	0.978246	4.6e-09
rs7454964	C	T	0.0171983	0.00308619	0.428414	1.8e-08
rs9322822	T	C	0.0487092	0.00325272	0.6785	2.1e-52
rs2184968	T	C	0.0202431	0.00305595	0.451	9.1e-11
rs9986829	G	A	0.0556073	0.00305395	0.506865	2.8e-76
rs10279715	G	A	0.0217388	0.00306173	0.537882	3.1e-13
rs55795858	T	C	0.0179944	0.003298	0.329414	1.5e-08
rs2631864	A	G	0.0331054	0.00501603	0.103625	8.3e-12
rs4872310	A	G	0.0231059	0.00352473	0.752744	3.7e-12
rs4503095	A	G	0.0300118	0.0053541	0.910348	1.6e-08
rs4562360	A	G	0.0323526	0.00355024	0.756947	3.6e-20
rs71529289	T	C	0.0359428	0.00347805	0.748102	2e-25
rs4483209	G	T	0.0173447	0.00305782	0.471987	4.3e-09
rs745486	T	C	0.0213054	0.00338763	0.718603	1.2e-10
rs10738700	G	A	0.0204816	0.0030877	0.569364	5.6e-11
rs912202	G	C	0.0401986	0.00320718	0.343328	2.5e-38
rs2090409	A	C	0.0309321	0.0032844	0.684057	1.7e-21
rs10982156	T	A	0.0477036	0.00622867	0.069545	4.5e-14
rs7872329	T	A	0.0174383	0.00330516	0.688974	3.8e-08
rs7912521	T	C	0.061199	0.00308282	0.415588	6.2e-94
rs4919686	C	A	0.0234107	0.00335461	0.710312	3.9e-13
rs7915430	G	T	0.020841	0.00379473	0.797851	9.7e-09
rs116923389	C	T	0.0979365	0.0112029	0.98097	5.5e-19
rs2035837	C	T	0.07286	0.00429313	0.852191	6.7e-67
rs55765314	A	C	0.0247992	0.00414095	0.838058	4.6e-10
rs12796488	A	C	0.0560936	0.00398259	0.823117	6.9e-46
rs503542	A	G	0.0183001	0.0030761	0.450311	5.8e-10
rs10892924	A	T	0.0393968	0.00309245	0.567865	2.8e-37
rs618888	G	T	0.0284465	0.0033428	0.283443	1.4e-18
rs56196860	C	A	0.321256	0.00870234	0.031516	1e-200
rs61932784	A	C	0.022236	0.00370843	0.783141	4e-09
rs12810788	A	G	0.0270491	0.0038809	0.20114	1.1e-11
rs6486542	T	C	0.0261149	0.00309397	0.570571	2.9e-18
rs2038695	A	C	0.0227854	0.00308986	0.449673	2.6e-15
rs10137488	T	C	0.0532906	0.00951379	0.026697	2.1e-08
rs1272131	T	C	0.0267642	0.00315783	0.386695	1.4e-17
rs1812755	C	T	0.033863	0.00385917	0.800056	5.1e-19
rs1454836	A	T	0.0166598	0.00310351	0.600693	3.4e-08
rs17703883	T	C	0.0442784	0.00350043	0.255265	7.5e-40
rs7496293	C	T	0.0233129	0.00308145	0.562524	4.3e-14
rs12907068	A	G	0.0234292	0.00442368	0.137218	1.8e-08
rs13835	C	A	0.0189802	0.00308562	0.424208	4.9e-10
rs2764772	T	A	0.0370436	0.003233	0.33405	5.4e-33
rs8061590	G	A	0.0288317	0.00310775	0.59747	3.4e-21
rs62041532	T	G	0.0233361	0.00372844	0.212619	1.6e-10
rs1799941	A	G	0.0339594	0.00348104	0.739015	7.7e-23
rs58879558	T	C	0.0225798	0.00361103	0.229892	2.4e-09
rs8076703	T	C	0.0238709	0.00333901	0.295865	1e-12
rs2668776	T	C	0.0292238	0.00305978	0.469281	1.7e-22
rs6521	G	C	0.0193524	0.00307954	0.567219	1.3e-10
rs2327121	G	C	0.0181409	0.00322022	0.65709	1.3e-08
rs7265992	A	G	0.0317217	0.00402147	0.821159	4e-16
rs11703376	C	T	0.0396526	0.00344869	0.269662	5.9e-32

## Sheet: E2
The characteristics of SNPs adopted as instrumental variables of exposures in E2.
SNP	other_allele.exposure	effect_allele.exposure	beta.exposure	se.exposure	eaf.exposure	pval.exposure
rs1260326	T	C	0.00556675	0.000864834	0.605566	9.6e-11
rs112881196	C	G	0.0249518	0.00219839	0.039212	5.6e-30
rs45446698	G	T	0.0156669	0.00209754	0.957565	7.9e-14
rs657152	A	C	0.00835302	0.00089229	0.661134	5.5e-21
rs56196860	C	A	0.0209011	0.0024192	0.031492	2.6e-18
rs34019140	A	G	0.011661	0.000862566	0.564252	6.9e-42
rs7173595	C	T	0.0158526	0.000886215	0.64871	3.6e-72
rs3751591	A	G	0.0077766	0.00113687	0.166931	6.6e-12
rs727428	T	C	0.00566325	0.000852078	0.557221	1.8e-11
rs113047993	T	C	0.00966159	0.00168082	0.931016	8.7e-09
rs201687269	A	T	0.00594447	0.00106897	0.67465	1.8e-08
rs10425629	T	C	0.00759891	0.00113862	0.165201	2.7e-11
rs117826558	C	T	0.0136375	0.00243043	0.033971	2.7e-08

## Sheet: smoking
The characteristics of SNPs adopted as instrumental variables of exposures in smoking.
SNP	other_allele.exposure	effect_allele.exposure	beta.exposure	se.exposure	eaf.exposure	pval.exposure
rs12130857	G	A	-0.0180031	0.00272026	0.325	3.65e-11
rs301807	A	G	0.0180144	0.00257349	0.43	2.5e-12
rs3820277	G	T	-0.0188369	0.00255159	0.474	1.57e-13
rs1889571	T	G	0.0221798	0.00377614	0.131	4.19e-09
rs10914684	G	A	-0.0158038	0.00272237	0.324	6.32e-09
rs2637869	G	A	0.0182201	0.00278829	0.297	6.54e-11
rs12755632	A	G	-0.0154051	0.00274045	0.316	1.93e-08
rs951740	G	A	0.0295409	0.00263171	0.375	3.82e-29
rs925524	A	G	0.0155573	0.0028078	0.29	2.94e-08
rs12022778	A	C	0.0268248	0.00317904	0.202	3.18e-17
rs4912332	C	T	0.0141209	0.00254856	0.491	2.94e-08
rs1937443	C	G	0.0204362	0.00256861	0.437	1.79e-15
rs12740789	G	A	-0.0284973	0.00333079	0.178	1.18e-17
rs10789369	A	G	-0.0234484	0.00261834	0.385	3.39e-19
rs1514176	G	A	-0.0193002	0.0025814	0.42	7.67e-14
rs10873871	A	G	0.0174521	0.00314465	0.207	2.82e-08
rs11162019	C	T	-0.0154947	0.00264954	0.363	5.06e-09
rs1008078	C	T	0.0228169	0.00259854	0.402	1.63e-18
rs1935571	T	G	-0.0157204	0.00255018	0.48	6.99e-10
rs12027999	T	C	-0.0243588	0.00392068	0.12	5.33e-10
rs45444697	C	G	0.0196902	0.00311719	0.212	2.72e-10
rs2901785	G	A	-0.0173083	0.00256313	0.446	1.47e-11
rs147052174	G	T	0.0623094	0.00982745	0.0171	2.3e-10
rs35656245	G	A	0.0159456	0.00285016	0.276	2.23e-08
rs12739243	T	C	-0.0212518	0.00307064	0.221	4.45e-12
rs12563365	G	A	0.0165589	0.00256428	0.444	1.05e-10
rs876793	T	C	-0.0179245	0.00273664	0.349	5.69e-11
rs114976176	A	C	-0.0155137	0.00266843	0.352	6.04e-09
rs62106258	T	C	-0.045498	0.0060001	0.0476	3.33e-14
rs6731872	T	G	0.0315977	0.00336069	0.174	5.35e-21
rs1022376	T	C	-0.0147448	0.00261063	0.484	1.66e-08
rs61533748	T	C	0.0174357	0.00261962	0.384	2.82e-11
rs72790288	G	A	-0.0455318	0.00769627	0.0282	3.28e-09
rs2710634	T	C	-0.0177614	0.00255039	0.479	3.36e-12
rs62137126	A	G	-0.0236911	0.00390536	0.121	1.31e-09
rs1004787	G	A	0.0284143	0.00256203	0.448	1.11e-28
rs7598402	C	G	-0.0147283	0.00254846	0.492	7.38e-09
rs10490159	C	T	0.0172365	0.00260741	0.394	3.86e-11
rs1518393	A	C	0.0168601	0.00262353	0.381	1.3e-10
rs17616642	A	G	-0.0165573	0.00295478	0.247	2.1e-08
rs2539706	G	A	0.0162454	0.00255273	0.47	1.95e-10
rs1863161	G	A	0.0153394	0.00256728	0.439	2.34e-09
rs359247	A	T	0.0220304	0.00265215	0.361	9.89e-17
rs62180324	G	A	-0.0195167	0.00311719	0.212	3.91e-10
rs6750107	G	A	0.0145651	0.00261598	0.387	2.6e-08
rs12714017	T	C	0.0153965	0.00260995	0.489	3.65e-09
rs56208390	A	G	0.0215636	0.00387919	0.123	2.68e-08
rs11692435	G	A	0.0250526	0.00458161	0.0848	4.47e-08
rs13392222	A	C	-0.0234375	0.00368286	0.139	1.93e-10
rs1901477	A	G	0.030437	0.00260995	0.489	2.07e-31
rs3811038	T	C	0.0191404	0.00284069	0.279	1.58e-11
rs34399632	A	G	0.0193504	0.00301835	0.232	1.46e-10
rs6756212	C	T	-0.033888	0.00255441	0.465	3.49e-40
rs16826827	T	C	-0.0222069	0.00386572	0.124	9.17e-09
rs1445649	T	C	0.0205716	0.00255553	0.462	8.48e-16
rs12474587	G	T	0.0242306	0.00257423	0.429	4.83e-21
rs357304	T	C	0.0166757	0.00285986	0.273	5.4e-09
rs13007361	G	A	0.0175338	0.00313906	0.208	2.29e-08
rs7600835	G	A	-0.0151216	0.00268576	0.342	1.8e-08
rs6750529	C	T	0.0199074	0.00291936	0.256	9.26e-12
rs17229285	C	T	-0.0154796	0.00254827	0.495	1.27e-09
rs3115418	T	C	-0.0142249	0.002559	0.454	2.79e-08
rs62193862	G	A	0.0238463	0.00424879	0.0999	1.99e-08
rs4674916	C	A	-0.0180262	0.00271446	0.328	3.06e-11
rs4674993	A	G	-0.0240053	0.00318518	0.2	4.85e-14
rs11713899	A	C	0.0187188	0.00338391	0.171	3.15e-08
rs748832	A	G	0.0172142	0.00263743	0.371	6.6e-11
rs10446419	A	G	-0.0195626	0.00314465	0.207	5.05e-10
rs3172494	G	T	-0.0291267	0.00400086	0.115	3.4e-13
rs2526390	C	T	0.0204663	0.00270136	0.334	3.62e-14
rs2276825	T	C	0.0188756	0.00296235	0.245	1.89e-10
rs2306866	A	T	-0.0166755	0.00261707	0.386	1.89e-10
rs73831818	A	G	0.0320435	0.00549541	0.057	5.46e-09
rs1910236	G	A	0.0146439	0.00255305	0.469	9.91e-09
rs7640107	C	T	-0.014186	0.00257291	0.431	3.46e-08
rs2734390	A	G	0.0147709	0.00263598	0.372	2.09e-08
rs221988	A	C	-0.014865	0.00261962	0.384	1.43e-08
rs11128203	T	A	0.020406	0.00255274	0.47	1.29e-15
rs62246017	G	A	-0.0161695	0.00272537	0.323	3.03e-09
rs4543050	A	T	0.0222035	0.00328806	0.184	1.45e-11
rs6782116	C	T	-0.0146502	0.00258578	0.415	1.46e-08
rs13066050	C	T	0.0188343	0.00313906	0.208	1.93e-09
rs12633090	G	C	-0.0230197	0.00330203	0.182	3.16e-12
rs1549979	C	T	-0.0245223	0.00262305	0.385	8.8e-21
rs6437769	C	T	0.0142141	0.00258225	0.419	3.74e-08
rs9288999	G	A	0.0174411	0.00288687	0.265	1.5e-09
rs6438436	C	T	0.024737	0.00328806	0.184	5.33e-14
rs9826984	G	A	-0.0140529	0.00255718	0.458	3.87e-08
rs2279829	C	T	-0.0173766	0.00309605	0.216	2.05e-08
rs2319545	C	A	0.0232366	0.00357698	0.149	8.3e-11
rs10935779	C	T	-0.0143272	0.00258578	0.415	2.95e-08
rs1714521	A	C	-0.0162953	0.00258949	0.411	3.07e-10
rs1449012	C	T	-0.0153734	0.00255515	0.463	1.77e-09
rs9850597	G	A	-0.018571	0.00328806	0.184	1.65e-08
rs1187820	C	T	-0.0142712	0.00256732	0.439	2.69e-08
rs16828799	G	T	0.0197692	0.00351124	0.156	1.83e-08
rs9841807	C	T	0.0162535	0.00285986	0.273	1.35e-08
rs7631379	T	C	0.0208014	0.00315028	0.206	3.94e-11
rs4140932	T	A	-0.0140445	0.00257276	0.431	4.89e-08
rs59537158	C	T	0.0224875	0.00310653	0.214	4.62e-13
rs55944129	T	C	-0.0175654	0.00287996	0.267	1.06e-09
rs58400863	G	A	-0.0201719	0.00267653	0.347	4.89e-14
rs7657022	A	G	0.0182908	0.00254876	0.489	7.34e-13
rs112725451	C	T	0.026092	0.00339977	0.169	1.65e-14
rs1160685	C	G	0.0153017	0.00256098	0.45	2.31e-09
rs1435479	G	T	0.0163905	0.00281508	0.287	5.68e-09
rs3934797	G	A	-0.0212975	0.00330203	0.182	1.12e-10
rs71602617	C	T	-0.0177655	0.00317039	0.216	2.1e-08
rs7696257	G	A	0.0153313	0.00264489	0.366	6.78e-09
rs13109980	G	A	-0.0221816	0.00271803	0.326	3.37e-16
rs1116690	A	G	0.0162912	0.00291194	0.258	2.16e-08
rs13110073	T	C	-0.0246426	0.00260626	0.395	3.24e-21
rs62340589	G	C	0.0174134	0.00317923	0.201	4.31e-08
rs12517438	T	G	0.0153545	0.00255553	0.462	1.89e-09
rs35375873	G	C	-0.0270102	0.00407195	0.11	3.29e-11
rs986714	A	T	-0.0160308	0.0025637	0.445	4.13e-10
rs71592686	T	C	0.0207374	0.0028566	0.274	3.85e-13
rs2028269	G	A	0.0161645	0.00260178	0.399	5.19e-10
rs6874731	T	G	0.0153179	0.00254945	0.484	1.83e-09
rs6452785	C	T	-0.0268827	0.00255159	0.474	4.69e-26
rs10805858	A	T	0.0181241	0.00269879	0.335	1.88e-11
rs42417	C	T	0.0169296	0.00275725	0.309	8.27e-10
rs72780746	T	C	-0.025763	0.00336835	0.173	2.05e-14
rs10060196	C	A	0.0183116	0.00258191	0.419	1.29e-12
rs72789626	T	A	-0.0256431	0.00371678	0.136	5.13e-12
rs17165769	A	G	0.0159396	0.0026064	0.395	9.56e-10
rs329124	A	G	-0.0163871	0.00257498	0.428	1.96e-10
rs1385108	C	T	0.0187045	0.00298746	0.239	3.84e-10
rs1173461	C	T	0.0166092	0.00271589	0.327	9.51e-10
rs11956866	T	G	-0.0148382	0.00257133	0.433	7.82e-09
rs3909281	T	G	0.0210672	0.00255477	0.464	1.62e-16
rs3843905	C	T	-0.0151458	0.00259749	0.403	5.41e-09
rs6890961	C	T	-0.0193109	0.00263031	0.376	2.13e-13
rs4044321	A	G	-0.022641	0.00266088	0.356	1.75e-17
rs2173019	T	A	0.028207	0.00333816	0.177	2.98e-17
rs10042827	T	C	0.0167171	0.00273354	0.319	9.41e-10
rs359431	C	T	-0.0141982	0.00256669	0.44	3.16e-08
rs1150668	T	G	-0.0185103	0.00258689	0.419	8.54e-13
rs1632941	T	C	-0.0158074	0.00256093	0.46	6.67e-10
rs3218116	C	T	-0.019843	0.00291936	0.256	1.05e-11
rs160631	T	G	-0.0172628	0.00287315	0.269	1.87e-09
rs7743165	T	G	0.0192559	0.00254827	0.495	4.15e-14
rs10945141	G	A	0.0181417	0.00289389	0.263	3.59e-10
rs17554906	G	C	0.0141849	0.00256428	0.444	3.14e-08
rs619087	A	G	0.0142703	0.00257973	0.422	3.1e-08
rs6568832	G	A	0.018869	0.00295768	0.246	1.74e-10
rs12195240	G	A	0.0249108	0.0028224	0.285	1.08e-18
rs6936160	C	T	0.0201068	0.002775	0.302	4.2e-13
rs3800227	A	G	0.017178	0.00291194	0.258	3.64e-09
rs118202	G	T	-0.0367484	0.00326089	0.188	1.9e-29
rs73008357	A	C	-0.0223095	0.00400046	0.121	2.44e-08
rs9331343	T	C	-0.0141345	0.00257204	0.432	3.9e-08
rs10698713	G	A	-0.033517	0.00561747	0.0544	2.38e-09
rs1737329	C	G	0.0170292	0.00291194	0.258	5.08e-09
rs6948707	T	G	0.0243472	0.00258225	0.419	4.24e-21
rs13237637	G	C	-0.0236823	0.00254929	0.485	1.54e-20
rs7809303	G	A	-0.0214188	0.00272019	0.325	3.48e-15
rs7802996	C	T	-0.0208847	0.00342418	0.166	1.06e-09
rs1030015	G	T	0.0142896	0.0025501	0.48	2.15e-08
rs4727189	T	C	0.0148604	0.00268202	0.344	3e-08
rs76841737	C	G	-0.0231488	0.00419159	0.103	3.26e-08
rs11768481	C	A	-0.0185561	0.00268957	0.34	5.23e-12
rs1799068	G	T	0.0166096	0.0026262	0.379	2.59e-10
rs13437771	A	G	-0.0271098	0.00352046	0.155	1.39e-14
rs11766326	T	C	-0.017544	0.00260951	0.494	1.79e-11
rs6968380	G	A	-0.0234192	0.00273354	0.319	1.05e-17
rs10233018	A	G	0.0246124	0.00254945	0.484	4.77e-22
rs10953957	G	A	0.0144058	0.00261707	0.386	3.66e-08
rs77283305	G	A	-0.015196	0.00276519	0.306	3.91e-08
rs10279261	G	A	-0.0188726	0.00262221	0.382	6.05e-13
rs4326350	C	G	-0.0176137	0.00255297	0.493	5.16e-12
rs11783093	C	T	-0.0471243	0.00349308	0.158	2.07e-41
rs7836565	C	T	-0.0155084	0.00283144	0.282	4.36e-08
rs13261666	G	T	-0.0199946	0.00254962	0.483	4.36e-15
rs3850736	C	G	0.0191284	0.00255159	0.474	6.43e-14
rs2063976	C	T	-0.0201814	0.00269927	0.335	7.45e-14
rs6986430	T	C	-0.0243377	0.00306383	0.222	1.99e-15
rs9987376	T	G	-0.0204682	0.00257671	0.426	2.01e-15
rs290601	C	T	0.0163102	0.0028566	0.274	1.14e-08
rs3847244	C	T	0.0186717	0.00255274	0.47	2.6e-13
rs11791671	C	T	0.0278504	0.00508476	0.0673	4.24e-08
rs7024924	T	C	0.0188918	0.00336069	0.174	1.9e-08
rs1931431	G	C	0.0182329	0.00255061	0.478	8.56e-13
rs7867822	A	G	-0.015097	0.00271589	0.327	2.76e-08
rs10966092	T	C	-0.0204862	0.00287996	0.267	1.12e-12
rs10969352	T	A	0.0143467	0.00254814	0.5	1.82e-08
rs4877285	G	A	-0.0181318	0.00270594	0.332	2.1e-11
rs1930371	C	T	-0.017242	0.00297896	0.241	7.09e-09
rs2378662	G	A	0.0152121	0.00255675	0.459	2.67e-09
rs1927901	T	C	-0.0141755	0.00256258	0.447	3.1e-08
rs4837631	C	T	-0.0153574	0.00256313	0.446	2.03e-09
rs1759433	G	A	0.0153647	0.00255018	0.48	1.69e-09
rs34553878	A	G	0.0246707	0.00405584	0.111	1.17e-09
rs7026534	T	G	-0.016603	0.00279052	0.296	2.68e-09
rs10858334	C	G	0.022871	0.00375997	0.14	1.18e-09
rs10905461	T	C	-0.0163915	0.00293456	0.252	2.36e-08
rs7920501	T	A	-0.0155168	0.00255441	0.465	1.25e-09
rs1291821	A	G	0.014493	0.00255405	0.466	1.39e-08
rs11258417	C	T	-0.0145136	0.00261094	0.391	2.71e-08
rs7072776	A	G	-0.0219747	0.00281357	0.288	5.66e-15
rs2796793	G	A	0.0144814	0.00255996	0.452	1.55e-08
rs1733760	T	C	0.0147734	0.00254865	0.49	6.7e-09
rs7921378	G	C	-0.0233135	0.0025498	0.482	6.1e-20
rs11594623	T	C	0.0274396	0.00300826	0.234	7.45e-20
rs28408682	A	G	0.0166729	0.00260071	0.4	1.41e-10
rs12244388	G	A	0.0258153	0.00267118	0.35	4.31e-22
rs11192347	G	A	-0.02645	0.00427392	0.104	6.15e-10
rs10885480	T	C	-0.0186775	0.00282539	0.284	3.83e-11
rs4752018	C	A	0.0188538	0.00302291	0.231	4.42e-10
rs9423279	C	G	-0.0185808	0.00266256	0.355	3.06e-12
rs6265	C	T	-0.0292755	0.00326089	0.188	2.81e-19
rs62618693	C	T	-0.0352724	0.00629463	0.0428	2.09e-08
rs2939756	G	A	-0.0156997	0.00255018	0.48	7.45e-10
rs1381775	T	C	-0.0156147	0.00281357	0.288	2.79e-08
rs2959084	G	A	0.0170799	0.00279286	0.295	9.82e-10
rs3740977	T	C	0.019474	0.00341596	0.167	1.17e-08
rs61886926	C	T	-0.0179401	0.00261962	0.384	7.3e-12
rs61884449	C	T	0.0199753	0.00357615	0.149	2.32e-08
rs644740	C	T	-0.0140785	0.00255762	0.457	3.67e-08
rs7943721	G	A	-0.0212136	0.00338391	0.171	3.58e-10
rs7929518	A	G	0.0192363	0.00304152	0.227	2.55e-10
rs586699	G	A	-0.0148033	0.00255762	0.457	7.29e-09
rs76460663	C	G	-0.04235	0.00642109	0.0409	4.15e-11
rs2155646	T	C	0.0377772	0.00260069	0.4	9.44e-48
rs1713676	A	G	-0.0167262	0.00255073	0.477	5.38e-11
rs238896	G	A	-0.0168674	0.00254865	0.49	3.65e-11
rs540860	A	G	0.0176086	0.00255762	0.457	5.75e-12
rs1834306	A	G	-0.0144852	0.00258089	0.421	1.96e-08
rs1106363	C	T	0.0173746	0.00268095	0.345	9.2e-11
rs2010921	G	A	0.0174291	0.00275235	0.311	2.47e-10
rs11057005	A	G	-0.0157139	0.00256607	0.441	9.12e-10
rs13906	C	T	-0.0245297	0.00408829	0.109	1.98e-09
rs4759229	A	G	0.0155696	0.00268202	0.344	6.53e-09
rs7969559	A	G	-0.0170159	0.00281649	0.287	1.53e-09
rs7134009	T	C	-0.0157969	0.00288411	0.287	4.3e-08
rs77215829	A	C	-0.0240447	0.00378293	0.131	2.02e-10
rs1109480	G	A	-0.0166917	0.00261962	0.384	1.84e-10
rs11611651	G	A	0.0271143	0.00452534	0.0868	2.05e-09
rs17197663	G	A	-0.0215874	0.00385243	0.125	2.06e-08
rs4264267	C	T	0.0147921	0.00255188	0.473	6.82e-09
rs61959481	G	A	-0.0203442	0.00312803	0.21	7.95e-11
rs9538162	T	C	0.0173792	0.00258499	0.416	1.76e-11
rs55786907	A	G	0.0194452	0.00345369	0.162	1.84e-08
rs4886207	T	C	-0.0162467	0.00264954	0.363	8.78e-10
rs9540731	C	T	-0.0177303	0.00254856	0.491	3.42e-12
rs9545155	T	C	-0.0160709	0.00255061	0.478	3.04e-10
rs1772572	C	A	-0.0168681	0.00272208	0.324	5.62e-10
rs75674569	G	A	-0.0253377	0.00425258	0.0997	2.58e-09
rs7333559	G	A	-0.0232125	0.00309088	0.217	5.94e-14
rs1108130	T	A	0.0239436	0.00311719	0.212	1.57e-14
rs12855717	C	T	0.0155237	0.00255553	0.462	1.22e-09
rs12878369	C	A	0.0174373	0.00258792	0.415	1.6e-11
rs9323328	A	G	-0.014237	0.00255705	0.463	2.55e-08
rs1811739	G	A	0.0182718	0.00295244	0.248	5.97e-10
rs8005334	T	G	0.0166734	0.00265629	0.36	3.44e-10
rs34940743	A	G	0.0159249	0.00268034	0.346	2.8e-09
rs2925128	C	T	0.0168199	0.00268304	0.385	3.67e-10
rs1381287	C	T	0.0180166	0.00255561	0.467	1.81e-12
rs55913542	G	T	0.0185623	0.0033556	0.175	3.25e-08
rs1435672	T	C	0.0141051	0.00256669	0.44	3.82e-08
rs281296	G	A	0.0246892	0.00265922	0.357	1.59e-20
rs56902655	T	G	-0.0218628	0.00371678	0.136	4.09e-09
rs2289791	G	T	-0.0177255	0.00295425	0.247	2.01e-09
rs60833441	A	G	-0.0142766	0.00255593	0.461	2.28e-08
rs62007780	G	T	-0.0159133	0.00258488	0.416	7.48e-10
rs4310804	C	G	-0.0181873	0.00295425	0.247	7.55e-10
rs8027457	T	C	0.0153138	0.00254876	0.489	1.88e-09
rs1139897	G	A	-0.0240872	0.0030275	0.23	1.77e-15
rs11076962	T	C	0.0182999	0.00284069	0.279	1.2e-10
rs7192140	T	C	-0.0168834	0.00254816	0.498	3.4e-11
rs9922607	C	T	-0.0221593	0.00318518	0.2	3.42e-12
rs9941217	C	G	-0.0185567	0.00266733	0.352	3.5e-12
rs7188873	A	G	0.0202958	0.00261582	0.387	8.46e-15
rs6497840	G	A	0.0227703	0.00286651	0.293	2.01e-15
rs4785187	G	A	0.0199772	0.00306077	0.223	6.55e-11
rs8050598	C	T	0.0186698	0.00292645	0.254	1.76e-10
rs12918191	A	G	-0.019727	0.00297059	0.243	3.14e-11
rs9302604	A	G	0.0187095	0.00256995	0.435	3.29e-13
rs62052916	A	T	-0.0319138	0.00499018	0.0701	1.62e-10
rs4788676	T	C	-0.017745	0.00303434	0.229	4.92e-09
rs117657830	A	G	-0.0377597	0.00637345	0.0417	3.18e-09
rs1050847	C	T	-0.01483	0.00256607	0.441	7.37e-09
rs11642231	G	A	-0.0155983	0.00264038	0.369	3.44e-09
rs4790874	C	T	0.0174491	0.00255338	0.468	8.43e-12
rs28441558	T	C	-0.035565	0.00552742	0.0563	1.24e-10
rs11651955	G	A	-0.0140264	0.00254815	0.499	3.74e-08
rs67777803	G	T	-0.0246015	0.00337609	0.172	3.18e-13
rs2344976	T	C	-0.0150877	0.00261458	0.388	7.98e-09
rs3764351	G	A	-0.0147492	0.00268389	0.343	3.89e-08
rs17692129	C	T	0.0195989	0.00270749	0.331	4.57e-13
rs75919030	T	C	-0.0209664	0.00287996	0.267	3.35e-13
rs2587507	T	C	-0.0146602	0.00254816	0.498	8.69e-09
rs34342129	T	C	-0.014281	0.00254856	0.491	2.13e-08
rs4476253	G	A	-0.0184862	0.00298319	0.24	5.78e-10
rs7505855	C	T	-0.0169818	0.00258669	0.414	5.31e-11
rs8096225	A	C	0.0155245	0.00278829	0.297	2.63e-08
rs67050670	A	G	-0.0202723	0.00303214	0.229	2.34e-11
rs2359180	A	G	-0.0143894	0.00264038	0.369	4.98e-08
rs72898831	A	G	-0.0244159	0.00352046	0.155	4.14e-12
rs1373178	T	G	-0.0203164	0.00258855	0.412	4.16e-15
rs62098013	G	A	0.01771	0.00264593	0.365	2.24e-11
rs72938304	G	A	-0.0272051	0.00402432	0.113	1.36e-11
rs11872397	G	A	-0.0171139	0.00293071	0.253	5.2e-09
rs71367544	C	T	0.0205522	0.0031675	0.203	8.54e-11
rs76608582	C	A	-0.0345493	0.0059078	0.0489	4.88e-09
rs10853981	G	A	0.0147872	0.00270881	0.33	4.88e-08
rs113230003	G	A	-0.0188761	0.00292311	0.255	1.05e-10
rs8103660	T	C	0.0158026	0.00266352	0.354	3.03e-09
rs117734003	G	C	0.0302991	0.00508528	0.0673	2.57e-09
rs1126757	C	T	0.0141623	0.00255186	0.473	2.92e-08
rs6050446	A	G	0.0544098	0.00761144	0.029	8.8e-13
rs1555445	A	T	0.0187626	0.00274264	0.318	7.75e-12
rs6073075	T	A	-0.018704	0.00335394	0.176	2.44e-08
rs910912	T	C	-0.0167699	0.00290609	0.261	7.82e-09
rs6011779	C	T	-0.0191766	0.00322763	0.194	2.83e-09
rs3810496	T	C	0.0158813	0.00262869	0.381	1.54e-09
rs4818005	G	A	-0.020431	0.00264425	0.419	1.09e-14
rs4822102	C	T	-0.0165428	0.00262221	0.382	2.78e-10
rs9627272	G	C	-0.0154737	0.0025934	0.407	2.42e-09

## Sheet: drinking
The characteristics of SNPs adopted as instrumental variables of exposures in drinking.
SNP	other_allele.exposure	effect_allele.exposure	beta.exposure	se.exposure	eaf.exposure	pval.exposure
rs705687	A	G	-0.010904	0.00177589	0.215	8.15e-10
rs58107686	C	A	-0.00974713	0.00158537	0.328	7.79e-10
rs12088813	A	C	-0.00932905	0.00164916	0.267	1.58e-08
rs5024204	A	T	0.00970271	0.00162847	0.278	2.55e-09
rs10753661	G	A	-0.00863813	0.00156927	0.316	3.76e-08
rs28680958	G	A	-0.0109965	0.00176994	0.217	5.13e-10
rs823114	G	A	0.00876774	0.00146742	0.447	2.31e-09
rs77165542	C	T	-0.0260109	0.00397124	0.0349	5.63e-11
rs1260326	T	C	0.0208898	0.00148834	0.399	8.05e-45
rs13383034	C	T	0.014927	0.0015512	0.329	6.31e-22
rs13032049	A	G	0.0101946	0.00161798	0.283	3e-10
rs828867	G	A	0.00875716	0.0014636	0.455	2.15e-09
rs11692435	G	A	0.0174499	0.00261585	0.0852	2.53e-11
rs13024996	C	A	-0.0109126	0.00151477	0.364	5.72e-13
rs72859280	G	T	0.0228853	0.00390192	0.0362	4.44e-09
rs56337305	T	C	-0.00958838	0.00149928	0.383	1.63e-10
rs13094887	A	T	-0.0103097	0.00158893	0.301	8.57e-11
rs62250685	A	G	-0.0143571	0.00150009	0.386	1.05e-21
rs13066454	C	T	-0.00877595	0.00149196	0.398	4.13e-09
rs9838144	G	C	-0.00996422	0.00179252	0.209	2.65e-08
rs2011092	T	C	-0.00890041	0.00154006	0.339	7.35e-09
rs6787172	T	G	-0.00803089	0.00146623	0.446	4.27e-08
rs3748034	G	T	-0.0117403	0.00208194	0.143	1.67e-08
rs11940694	A	G	0.0259499	0.00148589	0.403	3.03e-68
rs4501255	C	G	0.0106934	0.00171894	0.235	4.83e-10
rs1229984	T	C	0.150534	0.00386111	0.037	3.03e-68
rs36052336	A	G	-0.0184288	0.00303378	0.0615	1.23e-09
rs2165670	G	A	0.0230804	0.00236427	0.106	1.67e-22
rs79139602	A	T	0.0602723	0.00507584	0.0211	1.8e-32
rs4699791	G	A	0.0185707	0.0024772	0.0957	6.58e-14
rs13107325	C	T	-0.0275045	0.00281598	0.0722	1.53e-22
rs4690727	C	G	0.010817	0.00161972	0.282	2.43e-11
rs10004020	G	A	0.00905233	0.00162323	0.28	2.43e-08
rs12651313	C	G	-0.00864293	0.00146722	0.443	3.79e-09
rs4916723	A	C	-0.00995226	0.00147867	0.416	1.72e-11
rs12655091	G	A	-0.00831211	0.00146029	0.47	1.25e-08
rs55872084	G	T	0.00997874	0.00171894	0.235	6.32e-09
rs6460047	T	C	0.0116235	0.00179569	0.208	9.69e-11
rs10236149	A	G	-0.0134981	0.00221908	0.123	1.18e-09
rs35034355	G	A	-0.00809682	0.00145894	0.479	2.87e-08
rs6951574	T	C	0.0132222	0.00146283	0.458	1.58e-19
rs13250583	C	T	-0.00971754	0.00178012	0.213	4.7e-08
rs1217091	T	C	0.0121608	0.00186539	0.188	7.05e-11
rs28601761	C	G	0.00910288	0.00147668	0.42	7.17e-10
rs55932213	A	G	0.00948827	0.0016542	0.264	9.55e-09
rs10978550	T	C	-0.0117483	0.00180211	0.206	7.15e-11
rs7074871	G	A	-0.00939985	0.00167216	0.255	1.86e-08
rs17665139	C	T	-0.0115601	0.00204676	0.149	1.59e-08
rs7950166	C	T	-0.0097992	0.00151566	0.363	9.89e-11
rs11030084	C	T	-0.0106068	0.00188093	0.184	1.72e-08
rs56030824	G	A	-0.0116019	0.00156298	0.322	1.15e-13
rs10750025	C	T	0.0103214	0.00157036	0.314	4.89e-11
rs1713676	A	G	-0.00799198	0.00145913	0.478	4.29e-08
rs4938230	C	A	0.0128104	0.00199821	0.158	1.48e-10
rs682011	T	C	0.00821245	0.00146791	0.441	2.22e-08
rs12795042	A	C	-0.00831901	0.00150387	0.377	3.25e-08
rs10876188	C	T	-0.00798685	0.00146308	0.457	4.84e-08
rs3809162	A	G	0.00906092	0.00148961	0.397	1.19e-09
rs10506274	G	T	-0.0090374	0.00145841	0.484	5.78e-10
rs4842786	G	A	-0.0087978	0.00147867	0.416	2.73e-09
rs500321	A	T	-0.00966936	0.00165343	0.264	4.92e-09
rs1123285	C	G	-0.00889737	0.00154416	0.335	8.14e-09
rs2180870	T	C	-0.0121775	0.0021328	0.135	1.12e-08
rs28929474	C	T	-0.0367996	0.00543764	0.0183	1.34e-11
rs11625650	G	A	-0.00956809	0.00172405	0.233	2.89e-08
rs2472297	C	T	0.010606	0.00168541	0.249	3.1e-10
rs12907323	A	G	0.0084966	0.00148131	0.411	9.93e-09
rs2764771	G	A	0.0098906	0.00158174	0.307	4.02e-10
rs17177078	C	T	-0.0223155	0.00301176	0.0626	1.27e-13
rs378421	G	A	-0.0112055	0.00148681	0.404	4.83e-14
rs113443718	G	A	-0.0102083	0.00158463	0.305	1.19e-10
rs62044525	C	G	-0.0121732	0.00188285	0.184	1.03e-10
rs7185555	G	C	-0.0111005	0.00202667	0.153	4.24e-08
rs79616692	G	C	0.0163023	0.00235058	0.108	4.11e-12
rs1104608	G	C	-0.010975	0.00147585	0.425	1.05e-13
rs4548913	G	A	-0.00835995	0.00151127	0.368	3.11e-08
rs3803800	A	G	0.0113789	0.00177708	0.214	1.5e-10
rs2854334	A	G	0.00922098	0.00149781	0.385	7.51e-10
rs10438820	C	T	0.00897178	0.00159349	0.298	1.76e-08
rs9950000	C	T	-0.0091177	0.0014909	0.395	9.38e-10
rs4092465	A	G	-0.00829188	0.00151388	0.365	4.39e-08
rs281379	G	A	0.0137223	0.00145784	0.492	4.91e-21
rs4815364	G	A	0.00858236	0.00149854	0.384	1.02e-08
rs9607814	C	A	-0.010181	0.00185879	0.2	4.31e-08

## Sheet: BMI
The characteristics of SNPs adopted as instrumental variables of exposures in BMI.
SNP	other_allele.exposure	effect_allele.exposure	beta.exposure	se.exposure	eaf.exposure	pval.exposure
rs1222069	A	C	-0.0243	0.0043	0.3833	1.046e-08
rs2820315	C	T	0.0253	0.0044	0.2807	6.633e-09
rs11209963	A	G	0.0434	0.0051	0.822	3.37132e-17
rs543874	A	G	0.0341	0.0051	0.2667	2.72898e-11
rs11676272	A	G	0.026	0.0045	0.4828	5.22697e-09
rs6734363	G	A	0.0524	0.0054	0.875	2.00909e-22
rs492400	C	T	-0.0238	0.0041	0.675	6.78406e-09
rs2176040	A	G	-0.0239	0.0042	0.6083	9.98895e-09
rs11126666	G	A	0.0258	0.0045	0.3083	1.29199e-08
rs7599312	G	A	-0.0256	0.0045	0.2917	8.683e-09
rs1528435	C	T	0.0229	0.0042	0.5833	4.31698e-08
rs9816226	A	T	0.0394	0.0054	0.85	3.93731e-13
rs13107325	C	T	0.0525	0.0088	0.1167	2.719e-09
rs13130484	C	T	0.0407	0.0041	0.4333	6.05202e-23
rs253414	C	T	0.027	0.0046	0.6583	3.92401e-09
rs2206277	C	T	0.0448	0.0053	0.0917	1.69005e-17
rs16907751	C	T	-0.0474	0.0086	0.0417	3.88803e-08
rs17094222	T	C	0.0307	0.005	0.2083	8.02306e-10
rs7903146	C	T	-0.0294	0.0045	0.25	3.89404e-11
rs11604680	A	G	0.0277	0.0043	0.3833	1.003e-10
rs12286929	A	G	0.0222	0.004	0.4333	3.54699e-08
rs6265	C	T	-0.0466	0.0051	0.175	1.08893e-19
rs7138803	G	A	0.0273	0.0042	0.4417	5.89658e-11
rs12429545	G	A	0.0348	0.0062	0.1	1.51199e-08
rs10132280	C	A	-0.0289	0.0044	0.3333	4.96478e-11
rs17109256	G	A	0.0355	0.0049	0.275	7.13839e-13
rs4776970	A	T	-0.0282	0.0042	0.3417	1.89409e-11
rs1421085	T	C	0.084	0.0041	0.45	4.1096e-94
rs3888190	C	A	0.035	0.0041	0.3583	1.32312e-17
rs12446632	G	A	-0.0385	0.006	0.1333	1.81899e-10
rs9947450	C	T	-0.0619	0.011	0.0333	1.75598e-08
rs6567160	T	C	0.0546	0.0048	0.2833	4.55302e-30
rs3810291	G	A	0.0277	0.0048	0.625	7.39503e-09
rs2287019	C	T	-0.0386	0.0055	0.15	2.69277e-12
